# Supplementary material for: ﻿Three new species of cave-adapted pseudoscorpions (Pseudoscorpiones, Chthoniidae) from eastern Yunnan, China
Source: Zookeys. 2023 Mar 15;1153:73–95. doi: 10.3897/zookeys.1153.99537 (PMC10193585; doi:10.3897/zookeys.1153.99537)
Supplement: XML Treatment for Tyrannochthonius calvatus [file zookeys.1153.99537-treatment2.xml]

<!DOCTYPE tp:taxon-treatment
  PUBLIC "-//TaxonX//DTD Taxonomic Treatment Publishing DTD v0 20100105//EN" "tax-treatment-NSO.dtd">
<tp:taxon-treatment xmlns:tp="http://www.plazi.org/taxpub"><tp:treatment-meta><kwd-group><label>Taxon classification</label><kwd>
                <named-content content-type="kingdom">Animalia</named-content>
              </kwd><kwd>
                <named-content content-type="order">Pseudoscorpiones</named-content>
              </kwd><kwd>
                <named-content content-type="family">Chthoniidae</named-content>
              </kwd></kwd-group><mixed-citation publication-type="journal"><person-group><name><surname>Hou</surname><given-names>Yanmeng</given-names></name><name><surname>Feng</surname><given-names>Zegang</given-names></name><name><surname>Zhang</surname><given-names>Feng</given-names></name></person-group><article-title>﻿Three new species of cave-adapted pseudoscorpions (<tp:taxon-name><tp:taxon-name-part taxon-name-part-type="order">Pseudoscorpiones</tp:taxon-name-part></tp:taxon-name>, <tp:taxon-name><tp:taxon-name-part taxon-name-part-type="family">Chthoniidae</tp:taxon-name-part></tp:taxon-name>) from eastern Yunnan, China</article-title><source>Zookeys</source><day>15</day><month>03</month><year>2023</year><volume>1153</volume><fpage>73</fpage><lpage>95</lpage><pub-id pub-id-type="doi">10.3897/zookeys.1153.99537</pub-id></mixed-citation></tp:treatment-meta><tp:nomenclature><label>﻿</label><tp:taxon-name>
              <object-id xmlns:xlink="http://www.w3.org/1999/xlink" content-type="arpha" xlink:type="simple">EA6A9783-425E-5DD5-9F94-9D1620536FEF</object-id>
              <tp:taxon-name-part taxon-name-part-type="genus" reg="Tyrannochthonius">Tyrannochthonius</tp:taxon-name-part>
              <tp:taxon-name-part taxon-name-part-type="species" reg="calvatus">calvatus</tp:taxon-name-part>
              <object-id xmlns:xlink="http://www.w3.org/1999/xlink" content-type="zoobank" xlink:type="simple">https://zoobank.org/789C8A08-776E-47A8-BCC3-B73E4940FB3D</object-id>
            </tp:taxon-name><tp:taxon-status xmlns:xlink="http://www.w3.org/1999/xlink" xlink:type="simple">sp. nov.</tp:taxon-status><xref ref-type="fig" rid="F2">Figs 2</xref><xref ref-type="fig" rid="F3">, 3</xref><xref ref-type="fig" rid="F4">, 4</xref><xref ref-type="fig" rid="F5">, 5 Chinese name: 秃头暴伪蝎</xref></tp:nomenclature><tp:treatment-sec sec-type="type material" id="SECID0ETAAE"><title>Type material.</title><p><bold><italic>Holotype</italic></bold>: China • ♂; Yunnan Province, Fuyuan County, Mohong Town, Puchong Village, unnamed cave; <named-content xmlns:xlink="http://www.w3.org/1999/xlink" content-type="dwc:verbatimCoordinates" xlink:type="simple"><named-content content-type="geo-json" specific-use="{&#34;type&#34;:&#34;Point&#34;,&#34;coordinates&#34;:[104.106333,25.371683]}" id="NCID0EBBAE" xlink:type="simple">25°22.301'N, 104°6.380'E</named-content></named-content>; 2060 m a.s.l.; 07 Oct. 2021; Zegang Feng, Yanmeng Hou, Lu Zhang and Liu Fu leg.; under a stone in the dark zone; Ps.-<abbrev xmlns:xlink="http://www.w3.org/1999/xlink" content-type="institution" xlink:title="Museum of Hebei University" id="ABBRID0EGBAE" xlink:type="simple">MHBU</abbrev>-HBUARA#2021-429-01 (Figs <xref ref-type="fig" rid="F1">1C</xref>, <xref ref-type="fig" rid="F2">2A</xref>). <bold><italic>Paratypes</italic></bold>: • 4 ♂; the same data as the holotype; Ps.-<abbrev xmlns:xlink="http://www.w3.org/1999/xlink" content-type="institution" xlink:title="Museum of Hebei University" id="ABBRID0EWBAE" xlink:type="simple">MHBU</abbrev>-HBUARA#2021-429-02-HBUARA#2021-429-05 • 1 ♂, 2 ♀; the same collection date and collectors as the holotype; Puchong Village, Dongtianfu Cave; <named-content xmlns:xlink="http://www.w3.org/1999/xlink" content-type="dwc:verbatimCoordinates" xlink:type="simple"><named-content content-type="geo-json" specific-use="{&#34;type&#34;:&#34;Point&#34;,&#34;coordinates&#34;:[104.107450,25.368417]}" id="NCID0E5BAE" xlink:type="simple">25°22.105'N, 104°6.447'E</named-content></named-content>; 2035 m a.s.l.; under stones and clods in the dark zone; Ps.-<abbrev xmlns:xlink="http://www.w3.org/1999/xlink" content-type="institution" xlink:title="Museum of Southwest University" id="ABBRID0EDCAE" xlink:type="simple">MSWU</abbrev>-HBUARA#2021-428-01-HBUARA#2021-428-03 (Figs <xref ref-type="fig" rid="F1">1D</xref>, <xref ref-type="fig" rid="F2">2B</xref>).</p><fig id="F1" position="float" orientation="portrait"><object-id xmlns:xlink="http://www.w3.org/1999/xlink" content-type="doi" xlink:type="simple">10.3897/zookeys.1153.99537.figure1</object-id><object-id xmlns:xlink="http://www.w3.org/1999/xlink" content-type="arpha" xlink:type="simple">174290DF-B5B9-5EF8-A615-B665D52CE46E</object-id><label>Figure 1.</label><caption><p>Study area, general cave locations, and type locality for each species, Yunnan Province, China. Each color represents an administrative region (green: Yunnan Province; red: Fuyuan County) <bold>A</bold> Daidai Cave (<italic><tp:taxon-name><tp:taxon-name-part taxon-name-part-type="genus" reg="Lagynochthonius">Lagynochthonius</tp:taxon-name-part><tp:taxon-name-part taxon-name-part-type="species" reg="daidaiensis">daidaiensis</tp:taxon-name-part></tp:taxon-name></italic> sp. nov.) <bold>B</bold> Xianren Cave (<italic><tp:taxon-name><tp:taxon-name-part taxon-name-part-type="genus" reg="Tyrannochthonius">Tyrannochthonius</tp:taxon-name-part><tp:taxon-name-part taxon-name-part-type="species" reg="capito">capito</tp:taxon-name-part></tp:taxon-name></italic> sp. nov.) <bold>C, D</bold> unnamed cave and Dongtianfu Cave (<italic><tp:taxon-name><tp:taxon-name-part taxon-name-part-type="genus" reg="Tyrannochthonius">T.</tp:taxon-name-part><tp:taxon-name-part taxon-name-part-type="species" reg="calvatus">calvatus</tp:taxon-name-part></tp:taxon-name></italic> sp. nov.).</p></caption><graphic xmlns:xlink="http://www.w3.org/1999/xlink" xlink:href="zookeys-1153-073_article-99537__-g001.jpg" position="float" orientation="portrait" xlink:type="simple" id="oo_825474.jpg"><uri content-type="original_file" xlink:type="simple">https://binary.pensoft.net/fig/825474</uri></graphic></fig><fig id="F2" position="float" orientation="portrait"><object-id xmlns:xlink="http://www.w3.org/1999/xlink" content-type="doi" xlink:type="simple">10.3897/zookeys.1153.99537.figure2</object-id><object-id xmlns:xlink="http://www.w3.org/1999/xlink" content-type="arpha" xlink:type="simple">F1DFB68A-62E1-5EFD-A60D-F21EC2524493</object-id><label>Figure 2.</label><caption><p>Unnamed cave (type locality) and Dongtianfu Cave, habitats of <italic><tp:taxon-name><tp:taxon-name-part taxon-name-part-type="genus" reg="Tyrannochthonius">Tyrannochthonius</tp:taxon-name-part><tp:taxon-name-part taxon-name-part-type="species" reg="calvatus">calvatus</tp:taxon-name-part></tp:taxon-name></italic> sp. nov. <bold>A</bold> unnamed cave <bold>B</bold> Dongtianfu Cave <bold>C</bold> live female of <italic><tp:taxon-name><tp:taxon-name-part taxon-name-part-type="genus" reg="Tyrannochthonius">T.</tp:taxon-name-part><tp:taxon-name-part taxon-name-part-type="species" reg="calvatus">calvatus</tp:taxon-name-part></tp:taxon-name></italic> sp. nov. in its natural environment from Dongtianfu Cave.</p></caption><graphic xmlns:xlink="http://www.w3.org/1999/xlink" xlink:href="zookeys-1153-073_article-99537__-g002.jpg" position="float" orientation="portrait" xlink:type="simple" id="oo_825475.jpg"><uri content-type="original_file" xlink:type="simple">https://binary.pensoft.net/fig/825475</uri></graphic></fig></tp:treatment-sec><tp:treatment-sec sec-type="diagnosis" id="SECID0ENFAE"><title>Diagnosis</title><p><bold>(♂♀).</bold> Moderately sized troglomorphic species with elongated appendages; carapace without eyes or eyespots; anterior margin of carapace thin, finely denticulated, with four setae (including preocular setae) only, without epistome and flanking basal setae; posterior margin of carapace with two setae; tergites I–III each with two setae. Pedipalps slender, femur 8.06–8.44 (♂), 7.94–8.38 (♀) × longer than broad; chela 8.05–8.33 (♂), 8.05–8.71 (♀) × longer than deep only movable chelal finger with intercalary teeth; movable chelal finger teeth markedly smaller than fixed chelal finger teeth and strongly retrorse and contiguous.</p></tp:treatment-sec><tp:treatment-sec sec-type="etymology" id="SECID0EVFAE"><title>Etymology.</title><p>The specific name is derived from the Latin adjective <italic><tp:taxon-name><tp:taxon-name-part taxon-name-part-type="genus" reg="Tyrannochthonius"/><tp:taxon-name-part taxon-name-part-type="species" reg="calvatus">calvatus</tp:taxon-name-part></tp:taxon-name></italic> (bald) and refers to the absence of two antero-median setae on the carapace.</p></tp:treatment-sec><tp:treatment-sec sec-type="description" id="SECID0EFGAE"><title>Description.</title><p><bold>Adult males</bold> (Figs <xref ref-type="fig" rid="F3">3A</xref>, <xref ref-type="fig" rid="F4">4A–F</xref>, <xref ref-type="fig" rid="F5">5</xref>). <bold><italic>Color</italic></bold>: generally pale yellow, chelicerae, pedipalps and tergites slightly darker, soft parts pale. <bold><italic>Cephalothorax</italic></bold> (Figs <xref ref-type="fig" rid="F4">4C</xref>, <xref ref-type="fig" rid="F5">5A</xref>): carapace 0.98× longer than broad, gently narrowed posteriorly; surface smooth, without furrows; no traces of eyes; anterior margin slightly serrate; epistome absent, without two setae flanking base; with 14–15 setae arranged s2s:4:4:0–1:2 (with 14–17 setae arranged s2s:4:4:0–3:2 in females), most setae heavy, long and gently curved, anterolateral setae much shorter than others; with three pairs of lyrifissures, the first two pairs situated middle and lateral to the setae of ocular row respectively, the third situated exterior to the sole pair of setae of posterior row. Chaetotaxy of coxae: P 3, I 3, II 3–4, III 5, IV 5; manducatory process with two acuminate distal setae, anterior seta more than 1/2 length of medial seta; apex of coxa I with small, rounded anteromedial process; coxae II with 12 or 13 terminally indented coxal spines on each side, set as an oblique and arc row, longer spines present in the middle of the row, becoming shorter distally and proximally and incised for ca. half their length (Fig. <xref ref-type="fig" rid="F5">5C</xref>); intercoxal tubercle absent; without sub-oral seta. <bold><italic>Chelicera</italic></bold> (Figs <xref ref-type="fig" rid="F4">4D</xref>, <xref ref-type="fig" rid="F5">5B, D</xref>): large, ca. as long as carapace, 2.43–2.48× longer than broad; five setae and two lyrifissures (exterior condylar lyrifissure and exterior lyrifissure) present on hand, all setae acuminate, ventrobasal seta shorter than others; movable finger with one medial seta. Cheliceral palm with moderate hispid granulation on both ventral and dorsal sides. Both fingers well provided with teeth, fixed finger with 14–16 teeth, distal one largest; movable finger with 13–15 retrorse contiguous small teeth; galea absent (Fig. <xref ref-type="fig" rid="F5">5B</xref>). Serrula exterior with 25–28 blades and serrula interior with 17 or 18 blades. Rallum with eight blades, the distal one longest and recumbent basally, with fine barbules and slightly set apart from the other blades, latter tightly grouped and with long pinnae, some of which are subdivided (Fig. <xref ref-type="fig" rid="F5">5D</xref>). <bold><italic>Pedipalp</italic></bold> (Figs <xref ref-type="fig" rid="F4">4A, B, E</xref>, <xref ref-type="fig" rid="F5">5E–G</xref>): long and slender, trochanter 1.74–1.88, femur 8.06–8.44, patella 2.37–2.61, chela 8.05–8.33, hand 3.00–3.10× longer than deep femur 2.87× longer than patella; movable chelal finger 1.64–1.66× longer than hand and 0.61–0.62× longer than chela. Setae generally long and acuminate; one distal lyrifissure present on patella (Figs <xref ref-type="fig" rid="F4">4E</xref>, <xref ref-type="fig" rid="F5">5E</xref>). Chelal palm not constricted towards fingers, apodeme complex of movable chelal finger only slightly sclerotized, with weak granulation dorsally at base of fixed chelal finger. Fixed chelal finger and hand with eight trichobothria, movable chelal finger with four trichobothria, <italic><abbrev xmlns:xlink="http://www.w3.org/1999/xlink" xlink:title="interior basal trichobothrium" id="ABBRID0ESIAE" xlink:type="simple">ib</abbrev></italic> and <italic><abbrev xmlns:xlink="http://www.w3.org/1999/xlink" xlink:title="interior sub-basal trichobothrium" id="ABBRID0EXIAE" xlink:type="simple">isb</abbrev></italic> situated close together, submedially on dorsum of chelal hand; <italic><abbrev xmlns:xlink="http://www.w3.org/1999/xlink" xlink:title="exterior basal trichobothrium" id="ABBRID0E3IAE" xlink:type="simple">eb</abbrev></italic>, <italic><abbrev xmlns:xlink="http://www.w3.org/1999/xlink" xlink:title="exterior sub-basal trichobothrium" id="ABBRID0EBJAE" xlink:type="simple">esb</abbrev></italic>, and <italic><abbrev xmlns:xlink="http://www.w3.org/1999/xlink" xlink:title="interior sub-terminal trichobothrium" id="ABBRID0EGJAE" xlink:type="simple">ist</abbrev></italic> forming a nearly straight oblique row at base of fixed chelal finger; <italic>it</italic> slightly distal to <italic><abbrev xmlns:xlink="http://www.w3.org/1999/xlink" xlink:title="exterior sub-terminal trichobothrium" id="ABBRID0ENJAE" xlink:type="simple">est</abbrev></italic>, situated subdistally; <italic><abbrev xmlns:xlink="http://www.w3.org/1999/xlink" xlink:title="exterior terminal trichobothrium" id="ABBRID0ESJAE" xlink:type="simple">et</abbrev></italic> slightly near to tip of fixed chelal finger, very close to chelal teeth; <italic><abbrev xmlns:xlink="http://www.w3.org/1999/xlink" xlink:title="duplex trichobothria" id="ABBRID0EXJAE" xlink:type="simple">dx</abbrev></italic> situated distal to <italic><abbrev xmlns:xlink="http://www.w3.org/1999/xlink" xlink:title="exterior terminal trichobothrium" id="ABBRID0E3JAE" xlink:type="simple">et</abbrev></italic>; <italic><abbrev xmlns:xlink="http://www.w3.org/1999/xlink" xlink:title="sub-basal trichobothrium" id="ABBRID0EBKAE" xlink:type="simple">sb</abbrev></italic> situated midway between <italic>b</italic> and <italic><abbrev xmlns:xlink="http://www.w3.org/1999/xlink" xlink:title="sub-terminal trichobothrium" id="ABBRID0EIKAE" xlink:type="simple">st</abbrev></italic>; <italic>b</italic> and <italic>t</italic> situated subdistally, <italic>t</italic> situated distal to <italic>b</italic> and proximal to <italic><abbrev xmlns:xlink="http://www.w3.org/1999/xlink" xlink:title="exterior sub-terminal trichobothrium" id="ABBRID0EVKAE" xlink:type="simple">est</abbrev></italic> (Fig. <xref ref-type="fig" rid="F5">5F</xref>). A tiny antiaxial lyrifissure present at base of fixed chelal finger (situated distal to <italic><abbrev xmlns:xlink="http://www.w3.org/1999/xlink" xlink:title="interior sub-terminal trichobothrium" id="ABBRID0E5KAE" xlink:type="simple">ist</abbrev></italic>). Both chelal fingers with a row of teeth, heterodentate, spaced regularly along the margin, larger and well-spaced teeth present in the middle of the row, becoming smaller and closer distally and proximally: fixed chelal finger with 32–36 macrodenticles, long and pointed, without intercalary teeth; movable chelal finger with 37–41 macrodenticles (smaller than teeth on fixed chelal finger), retrorse and contiguous, plus 10–12 intercalary microdenticles (roughly extending to <italic>b</italic>), 47–53 in total (Fig. <xref ref-type="fig" rid="F5">5F</xref>). Chelal fingers straight in dorsal view; microsetae (<italic><abbrev xmlns:xlink="http://www.w3.org/1999/xlink" xlink:title="microsetae (chemosensory setae)" id="ABBRID0EJLAE" xlink:type="simple">sc</abbrev></italic>) present on dorsum of chelal hand (Figs <xref ref-type="fig" rid="F4">4B</xref>, <xref ref-type="fig" rid="F5">5G</xref>). <bold><italic>Opisthosoma</italic></bold>: generally typical, pleural membrane finely granulated. Tergites and sternites undivided; setae uniseriate and acuminate. Tergal chaetotaxy I–XII: 2:2:2:2:4:4:4:4:4–5:4:T2–3T:0; tergite IX with an unpaired median seta. Sternal chaetotaxy III–XII: 12–14:11–12:8:9:9:9–10:9:7–9:0: 2. Anterior genital operculum with ten setae, genital opening slit-like, with 10–12 marginal setae on each side, 31–33 in total (Fig. <xref ref-type="fig" rid="F4">4F</xref>). <bold><italic>Legs</italic></bold> (Fig. <xref ref-type="fig" rid="F5">5H</xref>, <xref ref-type="fig" rid="F5">5I</xref>): generally typical, long and slender. Fine granulation present on anterodorsal faces of femur IV and patella IV. Femur of leg I 1.88× longer than patella and with one lyrifissure at the base of femur; tarsus 2.45× longer than tibia. Femoropatella of leg IV 4.83–5.04× longer than deep; tibia 7.60× longer than deep; with basal tactile setae on both tarsal segments: basitarsus 4.00–4.25× longer than deep (TS = 0.24–0.28), telotarsus 15.33–15.50× longer than deep and 2.71–2.91× longer than basitarsus (TS = 0.27–0.28). Arolium slightly shorter than the claws, not divided; claws simple.</p><fig id="F3" position="float" orientation="portrait"><object-id xmlns:xlink="http://www.w3.org/1999/xlink" content-type="doi" xlink:type="simple">10.3897/zookeys.1153.99537.figure3</object-id><object-id xmlns:xlink="http://www.w3.org/1999/xlink" content-type="arpha" xlink:type="simple">27877CD3-4499-522E-8474-6736E0A54F5E</object-id><label>Figure 3.</label><caption><p><italic><tp:taxon-name><tp:taxon-name-part taxon-name-part-type="genus" reg="Tyrannochthonius">Tyrannochthonius</tp:taxon-name-part><tp:taxon-name-part taxon-name-part-type="species" reg="calvatus">calvatus</tp:taxon-name-part></tp:taxon-name></italic> sp. nov. <bold>A</bold> holotype male, habitus (dorsal view) <bold>B</bold> paratype female, habitus (dorsal view). Scale bars: 0.50 mm.</p></caption><graphic xmlns:xlink="http://www.w3.org/1999/xlink" xlink:href="zookeys-1153-073_article-99537__-g003.jpg" position="float" orientation="portrait" xlink:type="simple" id="oo_825476.jpg"><uri content-type="original_file" xlink:type="simple">https://binary.pensoft.net/fig/825476</uri></graphic></fig><fig id="F4" position="float" orientation="portrait"><object-id xmlns:xlink="http://www.w3.org/1999/xlink" content-type="doi" xlink:type="simple">10.3897/zookeys.1153.99537.figure4</object-id><object-id xmlns:xlink="http://www.w3.org/1999/xlink" content-type="arpha" xlink:type="simple">A7A161A4-93B5-59C7-9DFA-35FE14093D37</object-id><label>Figure 4.</label><caption><p><italic><tp:taxon-name><tp:taxon-name-part taxon-name-part-type="genus" reg="Tyrannochthonius">Tyrannochthonius</tp:taxon-name-part><tp:taxon-name-part taxon-name-part-type="species" reg="calvatus">calvatus</tp:taxon-name-part></tp:taxon-name></italic> sp. nov., holotype male (<bold>A–F</bold>), paratype female (<bold>G</bold>) <bold>A</bold> left chela (lateral view) <bold>B</bold> left chela (dorsal view) <bold>C</bold> carapace (dorsal view) <bold>D</bold> left chelicera (dorsal view) <bold>E</bold> left pedipalp (minus chela, dorsal view) <bold>F</bold> male genital area (ventral view) <bold>G</bold> female genital area (ventral view). Scale bars: 0.25 mm (<bold>E</bold>); 0.20 mm (<bold>A, B</bold>); 0.10 mm (<bold>C, D, F, G</bold>).</p></caption><graphic xmlns:xlink="http://www.w3.org/1999/xlink" xlink:href="zookeys-1153-073_article-99537__-g004.jpg" position="float" orientation="portrait" xlink:type="simple" id="oo_825477.jpg"><uri content-type="original_file" xlink:type="simple">https://binary.pensoft.net/fig/825477</uri></graphic></fig><fig id="F5" position="float" orientation="portrait"><object-id xmlns:xlink="http://www.w3.org/1999/xlink" content-type="doi" xlink:type="simple">10.3897/zookeys.1153.99537.figure5</object-id><object-id xmlns:xlink="http://www.w3.org/1999/xlink" content-type="arpha" xlink:type="simple">D1EE9AB3-C711-5070-890F-18822319F0EE</object-id><label>Figure 5.</label><caption><p><italic><tp:taxon-name><tp:taxon-name-part taxon-name-part-type="genus" reg="Tyrannochthonius">Tyrannochthonius</tp:taxon-name-part><tp:taxon-name-part taxon-name-part-type="species" reg="calvatus">calvatus</tp:taxon-name-part></tp:taxon-name></italic> sp. nov., holotype male <bold>A</bold> carapace (dorsal view) <bold>B</bold> left chelicera (dorsal view) with details of dentation <bold>C</bold> coxal spines on coxae II (ventral view) <bold>D</bold> rallum <bold>E</bold> left pedipalp (minus chela, dorsal view) <bold>F</bold> left chela (lateral view) with details of dentation and trichobothrial pattern <bold>G</bold> left chela (dorsal view) <bold>H</bold> leg I (lateral view) <bold>I</bold> leg IV (lateral view). Scale bars: 0.20 mm (<bold>A, B, E–I</bold>); 0.10 mm (<bold>C, D</bold>).</p></caption><graphic xmlns:xlink="http://www.w3.org/1999/xlink" xlink:href="zookeys-1153-073_article-99537__-g005.jpg" position="float" orientation="portrait" xlink:type="simple" id="oo_825478.jpg"><uri content-type="original_file" xlink:type="simple">https://binary.pensoft.net/fig/825478</uri></graphic></fig><p><bold>Adult females</bold> (Figs <xref ref-type="fig" rid="F2">2C</xref>, <xref ref-type="fig" rid="F3">3B</xref>, <xref ref-type="fig" rid="F4">4G</xref>). Mostly same as males, but a little larger; chaetotaxy of coxae: P 3, I 3, II 4, III 5, IV 5; tergal chaetotaxy I–XII: 2:2:2:2–3:4:4:3–4:4:4–5:4:T2T:0; sternal chaetotaxy IV–XII: 10–12:9–10:7–10:9:9:9:6–8:0:2; anterior genital operculum with 10–13 setae, posterior margin with 10–14 marginal setae, 22–24 in total; leg IV with a long tactile seta on both tarsal segments: basitarsus 3.56–5.00× longer than deep (TS = 0.23–0.25), telotarsus 14.00–16.17× longer than deep and 2.77–2.88× longer than basitarsus (TS = 0.27–0.29).</p><p><bold><italic>Dimensions</italic></bold> (length/breadth or, in the case of the legs, also for chela and hand, length/depth in mm). Males (females in parentheses): body length 2.16–2.21 (2.13–2.26). Pedipalps: trochanter 0.32–0.33/0.17–0.19 (0.32–0.34/0.18–0.20), femur 1.29–1.35/0.16 (1.34–1.37/0.16–0.17), patella 0.45–0.47/0.18–0.19 (0.49–0.52/0.18–0.20), chela 1.75–1.77/0.21–0.22 (1.77–1.84/0.21–0.22), hand 0.65–0.66/0.21–0.22 (0.65–0.68/0.21–0.22), movable chelal finger length 1.08 (1.11–1.16). Chelicera 0.72–0.73/0.29–0.30 (0.73–0.76/0.29–0.32), movable finger length 0.40 (0.40–0.41). Carapace 0.59/0.59–0.60 (0.59–0.65/0.62–0.66). Leg I: trochanter 0.21/0.13–0.14 (0.20–0.22/0.12–0.16), femur 0.75–0.77/0.09 (0.77–0.82/0.08–0.10), patella 0.40–0.41/0.08 (0.41–0.44/0.07–0.09), tibia 0.33/0.07 (0.34–0.37/0.06–0.07), tarsus 0.81/0.06 (0.79–0.82/0.06–0.07). Leg IV: trochanter 0.29–0.32/0.18 (0.28–0.30/0.15–0.18), femoropatella 1.11–1.16/0.23 (1.11–1.15/0.20–0.24), tibia 0.76/0.10 (0.77–0.81/0.10), basitarsus 0.32–0.34/0.08 (0.32–0.35/0.07–0.09), telotarsus 0.92–0.93/0.06 (0.92–0.98/0.06–0.07).</p></tp:treatment-sec><tp:treatment-sec sec-type="remarks" id="SECID0E4QAE"><title>Remarks.</title><p><italic><tp:taxon-name><tp:taxon-name-part taxon-name-part-type="genus" reg="Tyrannochthonius">Tyrannochthonius</tp:taxon-name-part><tp:taxon-name-part taxon-name-part-type="species" reg="calvatus">calvatus</tp:taxon-name-part></tp:taxon-name></italic> sp. nov. can be easily distinguished from other Chinese cave-dwelling <italic><tp:taxon-name><tp:taxon-name-part taxon-name-part-type="genus" reg="Tyrannochthonius">Tyrannochthonius</tp:taxon-name-part></tp:taxon-name></italic> species by lacking two carapaceal antero-median setae and the presence of intercalary teeth on the movable chelal finger only.</p></tp:treatment-sec><tp:treatment-sec sec-type="distribution" id="SECID0EVRAE"><title>Distribution.</title><p>Known only from the unnamed cave (type locality) and Dongtianfu Cave.</p></tp:treatment-sec></tp:taxon-treatment>
