# Supplementary material for: ﻿Three new species of cave-adapted pseudoscorpions (Pseudoscorpiones, Chthoniidae) from eastern Yunnan, China
Source: Zookeys. 2023 Mar 15;1153:73–95. doi: 10.3897/zookeys.1153.99537 (PMC10193585; doi:10.3897/zookeys.1153.99537)
Supplement: XML Treatment for Lagynochthonius daidaiensis [file zookeys.1153.99537-treatment5.xml]

<!DOCTYPE tp:taxon-treatment
  PUBLIC "-//TaxonX//DTD Taxonomic Treatment Publishing DTD v0 20100105//EN" "tax-treatment-NSO.dtd">
<tp:taxon-treatment xmlns:tp="http://www.plazi.org/taxpub"><tp:treatment-meta><kwd-group><label>Taxon classification</label><kwd>
                <named-content content-type="kingdom">Animalia</named-content>
              </kwd><kwd>
                <named-content content-type="order">Pseudoscorpiones</named-content>
              </kwd><kwd>
                <named-content content-type="family">Chthoniidae</named-content>
              </kwd></kwd-group><mixed-citation publication-type="journal"><person-group><name><surname>Hou</surname><given-names>Yanmeng</given-names></name><name><surname>Feng</surname><given-names>Zegang</given-names></name><name><surname>Zhang</surname><given-names>Feng</given-names></name></person-group><article-title>﻿Three new species of cave-adapted pseudoscorpions (<tp:taxon-name><tp:taxon-name-part taxon-name-part-type="order">Pseudoscorpiones</tp:taxon-name-part></tp:taxon-name>, <tp:taxon-name><tp:taxon-name-part taxon-name-part-type="family">Chthoniidae</tp:taxon-name-part></tp:taxon-name>) from eastern Yunnan, China</article-title><source>Zookeys</source><day>15</day><month>03</month><year>2023</year><volume>1153</volume><fpage>73</fpage><lpage>95</lpage><pub-id pub-id-type="doi">10.3897/zookeys.1153.99537</pub-id></mixed-citation></tp:treatment-meta><tp:nomenclature><label>﻿</label><tp:taxon-name>
              <object-id xmlns:xlink="http://www.w3.org/1999/xlink" content-type="arpha" xlink:type="simple">FE02CCC0-BBCB-5ECB-98A8-A3ACE836B8B6</object-id>
              <tp:taxon-name-part taxon-name-part-type="genus" reg="Lagynochthonius">Lagynochthonius</tp:taxon-name-part>
              <tp:taxon-name-part taxon-name-part-type="species" reg="daidaiensis">daidaiensis</tp:taxon-name-part>
              <object-id xmlns:xlink="http://www.w3.org/1999/xlink" content-type="zoobank" xlink:type="simple">https://zoobank.org/D23220D7-2AF6-47AE-B848-941BED5096E1</object-id>
            </tp:taxon-name><tp:taxon-status xmlns:xlink="http://www.w3.org/1999/xlink" xlink:type="simple">sp. nov.</tp:taxon-status><xref ref-type="fig" rid="F10">Figs 10</xref><xref ref-type="fig" rid="F11">, 11</xref><xref ref-type="fig" rid="F12">, 12</xref><xref ref-type="fig" rid="F13">, 13 Chinese name: 呆呆拉伪蝎</xref></tp:nomenclature><tp:treatment-sec sec-type="type material" id="SECID0EQHAG"><title>Type material.</title><p><bold><italic>Holotype</italic></bold>: China • ♀; Yunnan Province, Qiubei County, Shuanglongying Town, Pingtan Village, Daidai Cave; <named-content xmlns:xlink="http://www.w3.org/1999/xlink" content-type="dwc:verbatimCoordinates" xlink:type="simple"><named-content content-type="geo-json" specific-use="{&#34;type&#34;:&#34;Point&#34;,&#34;coordinates&#34;:[104.239250,24.329533]}" id="NCID0E5HAG" xlink:type="simple">24°19.772'N, 104°14.355'E</named-content></named-content>; 1228 m a.s.l.; 20 Jul. 2021; Zegang Feng, Hongru Xu, Liu Fu and Nana Zhan leg.; under a stone in the dark zone; Ps.-<abbrev xmlns:xlink="http://www.w3.org/1999/xlink" content-type="institution" xlink:title="Museum of Hebei University" id="ABBRID0EDIAG" xlink:type="simple">MHBU</abbrev>-HBUARA#2021-176-01 (Figs <xref ref-type="fig" rid="F1">1A</xref>, <xref ref-type="fig" rid="F10">10</xref>). <bold><italic>Paratypes</italic></bold>: • 2 ♀; the same data as the holotype; Ps.-<abbrev xmlns:xlink="http://www.w3.org/1999/xlink" content-type="institution" xlink:title="Museum of Southwest University" id="ABBRID0ETIAG" xlink:type="simple">MSWU</abbrev>-HBUARA#2021-176-02-HBUARA#2021-176-03.</p><fig id="F10" position="float" orientation="portrait"><object-id xmlns:xlink="http://www.w3.org/1999/xlink" content-type="doi" xlink:type="simple">10.3897/zookeys.1153.99537.figure10</object-id><object-id xmlns:xlink="http://www.w3.org/1999/xlink" content-type="arpha" xlink:type="simple">389C0A43-8E0C-5137-903F-0C38A874082E</object-id><label>Figure 10.</label><caption><p>Daidai Cave (type locality), habitat of <italic><tp:taxon-name><tp:taxon-name-part taxon-name-part-type="genus" reg="Lagynochthonius">Lagynochthonius</tp:taxon-name-part><tp:taxon-name-part taxon-name-part-type="species" reg="daidaiensis">daidaiensis</tp:taxon-name-part></tp:taxon-name></italic> sp. nov. <bold>A</bold> entrance <bold>B</bold> inside the cave entrance <bold>C</bold> live female of <italic><tp:taxon-name><tp:taxon-name-part taxon-name-part-type="genus" reg="Lagynochthonius">L.</tp:taxon-name-part><tp:taxon-name-part taxon-name-part-type="species" reg="daidaiensis">daidaiensis</tp:taxon-name-part></tp:taxon-name></italic> sp. nov. in its natural environment.</p></caption><graphic xmlns:xlink="http://www.w3.org/1999/xlink" xlink:href="zookeys-1153-073_article-99537__-g010.jpg" position="float" orientation="portrait" xlink:type="simple" id="oo_825483.jpg"><uri content-type="original_file" xlink:type="simple">https://binary.pensoft.net/fig/825483</uri></graphic></fig></tp:treatment-sec><tp:treatment-sec sec-type="diagnosis" id="SECID0EBKAG"><title>Diagnosis</title><p><bold>(♀).</bold> Moderately sized troglomorphic species with elongated appendages; carapace without eyes or eyespots; anterior margin of carapace thin, finely denticulated, epistome pointed and small, triangular; posterior margin of carapace with two setae; tergites I–IV each with two setae. Pedipalps slender, femur 7.79–8.07× longer than broad; chela 7.67–8.39× longer than deep; both chelal fingers without intercalary teeth but fixed chelal finger with a modified accessory tooth (<italic><abbrev xmlns:xlink="http://www.w3.org/1999/xlink" xlink:title="modified tooth" id="ABBRID0EKKAG" xlink:type="simple">td</abbrev></italic>) on dorso-antiaxial face.</p></tp:treatment-sec><tp:treatment-sec sec-type="etymology" id="SECID0EOKAG"><title>Etymology.</title><p>Named after the type locality, Daidai Cave.</p></tp:treatment-sec><tp:treatment-sec sec-type="description" id="SECID0ETKAG"><title>Description.</title><p><bold>Adult females</bold> (male unknown) (Figs <xref ref-type="fig" rid="F10">10C</xref>, <xref ref-type="fig" rid="F11">11</xref>–<xref ref-type="fig" rid="F13">13</xref>). <bold><italic>Color</italic></bold>: generally pale yellow, chelicerae, pedipalps and tergites slightly darker, soft parts pale. <bold><italic>Cephalothorax</italic></bold> (Figs <xref ref-type="fig" rid="F12">12C</xref>, <xref ref-type="fig" rid="F13">13A, C</xref>): carapace 0.97× longer than broad, gently narrowed posteriorly; surface smooth, without furrows; no traces of eyes; anterior margin slightly serrate; epistome pointed and small, triangular; with 18 setae arranged s4s:4:4:2:2, most setae heavy, long and gently curved, anterolateral setae much shorter than others; with three pairs of lyrifissures, the first two pairs situated middle and lateral to the setae of ocular row respectively, the third situated exterior to the sole pair of setae of posterior row. Chaetotaxy of coxae: P 3, I 3, II 3–4, III 5, IV 5; manducatory process with two acuminate distal setae, anterior seta less than 1/2 length of medial seta; apex of coxa I with small, rounded anteromedial process; coxae II with 11 or 12 terminally indented coxal spines on each side, set as an oblique and arc row, longer spines present in the middle of the row, becoming shorter distally and proximally and incised for ca. half their length (Fig. <xref ref-type="fig" rid="F13">13C</xref>); intercoxal tubercle absent; without sub-oral seta. <bold><italic>Chelicera</italic></bold> (Figs <xref ref-type="fig" rid="F12">12D</xref>, <xref ref-type="fig" rid="F13">13B, D</xref>): large, ca. as long as carapace, 2.41× longer than broad; five setae and two lyrifissures (exterior condylar lyrifissure and exterior lyrifissure) present on hand, all setae acuminate, ventrobasal seta shorter than others; movable finger with one medial seta. Cheliceral palm with moderate hispid granulation on both ventral and dorsal sides. Both fingers well provided with teeth, fixed finger with 15–17 teeth, distal one largest; movable finger with 12 retrorse contiguous small teeth; galea absent (Fig. <xref ref-type="fig" rid="F13">13B</xref>). Serrula exterior with 21 blades and serrula interior with 13 or 14 blades. Rallum with seven blades, the distal one longest and recumbent basally, with fine barbules and slightly set apart from the other blades, latter tightly grouped and with long pinnae, some of which are subdivided (Fig. <xref ref-type="fig" rid="F13">13D</xref>). <bold><italic>Pedipalp</italic></bold> (Figs <xref ref-type="fig" rid="F12">12A, B, F</xref>, <xref ref-type="fig" rid="F13">13E–G</xref>): long and slender, trochanter 1.25–1.41, femur 7.79–8.07, patella 2.35–2.53, chela 7.67–8.39, hand 3.29–3.61× longer than broad; femur 2.83–2.87× longer than patella; movable chelal finger 1.32–1.35× longer than hand and 0.57–0.58× longer than chela. Setae generally long and acuminate; one distal lyrifissure present on patella (Figs <xref ref-type="fig" rid="F12">12F</xref>, <xref ref-type="fig" rid="F13">13E</xref>). Chelal palm gradually constricted towards fingers, apodeme complex of movable chelal finger strongly sclerotized, with weak granulation dorsally at base of fixed chelal finger. Fixed chelal finger and hand with eight trichobothria, movable chelal finger with four trichobothria, <italic><abbrev xmlns:xlink="http://www.w3.org/1999/xlink" xlink:title="interior basal trichobothrium" id="ABBRID0EANAG" xlink:type="simple">ib</abbrev></italic> and <italic><abbrev xmlns:xlink="http://www.w3.org/1999/xlink" xlink:title="interior sub-basal trichobothrium" id="ABBRID0EFNAG" xlink:type="simple">isb</abbrev></italic> situated close together, submedially on dorsum of chelal hand; <italic><abbrev xmlns:xlink="http://www.w3.org/1999/xlink" xlink:title="exterior basal trichobothrium" id="ABBRID0EKNAG" xlink:type="simple">eb</abbrev></italic>, <italic><abbrev xmlns:xlink="http://www.w3.org/1999/xlink" xlink:title="exterior sub-basal trichobothrium" id="ABBRID0EPNAG" xlink:type="simple">esb</abbrev></italic>, and <italic><abbrev xmlns:xlink="http://www.w3.org/1999/xlink" xlink:title="interior sub-terminal trichobothrium" id="ABBRID0EUNAG" xlink:type="simple">ist</abbrev></italic> forming an oblique row at base of fixed chelal finger; <italic>it</italic> slightly distal to <italic><abbrev xmlns:xlink="http://www.w3.org/1999/xlink" xlink:title="exterior sub-terminal trichobothrium" id="ABBRID0E2NAG" xlink:type="simple">est</abbrev></italic>, situated subdistally; <italic><abbrev xmlns:xlink="http://www.w3.org/1999/xlink" xlink:title="exterior terminal trichobothrium" id="ABBRID0EAOAG" xlink:type="simple">et</abbrev></italic> slightly near to tip of fixed chelal finger, very close to chelal teeth; <italic><abbrev xmlns:xlink="http://www.w3.org/1999/xlink" xlink:title="duplex trichobothria" id="ABBRID0EFOAG" xlink:type="simple">dx</abbrev></italic> situated distal to <italic><abbrev xmlns:xlink="http://www.w3.org/1999/xlink" xlink:title="exterior terminal trichobothrium" id="ABBRID0EKOAG" xlink:type="simple">et</abbrev></italic>; <italic><abbrev xmlns:xlink="http://www.w3.org/1999/xlink" xlink:title="sub-basal trichobothrium" id="ABBRID0EPOAG" xlink:type="simple">sb</abbrev></italic> situated midway between <italic>b</italic> and <italic><abbrev xmlns:xlink="http://www.w3.org/1999/xlink" xlink:title="sub-terminal trichobothrium" id="ABBRID0EWOAG" xlink:type="simple">st</abbrev></italic>; <italic>b</italic> and <italic>t</italic> situated subdistally, <italic>t</italic> situated distal to <italic>b</italic>; <italic><abbrev xmlns:xlink="http://www.w3.org/1999/xlink" xlink:title="exterior sub-terminal trichobothrium" id="ABBRID0EDPAG" xlink:type="simple">est</abbrev></italic> and <italic>it</italic> situated between <italic>b</italic> and <italic>t</italic> (Fig. <xref ref-type="fig" rid="F13">13F</xref>). A tiny antiaxial lyrifissure present at base of fixed chelal finger (situated distal to <italic><abbrev xmlns:xlink="http://www.w3.org/1999/xlink" xlink:title="interior sub-terminal trichobothrium" id="ABBRID0ESPAG" xlink:type="simple">ist</abbrev></italic>). Both chelal fingers with a row of teeth, homodentate, spaced regularly along the margin, larger teeth present in the middle of the row, becoming smaller and closer distally and proximally: fixed chelal finger with 35 or 36 macrodenticles, slightly retrorse and pointed, plus a modified accessory tooth on dorso-antiaxial face (<italic><abbrev xmlns:xlink="http://www.w3.org/1999/xlink" xlink:title="modified tooth" id="ABBRID0EXPAG" xlink:type="simple">td</abbrev></italic>, close to <italic><abbrev xmlns:xlink="http://www.w3.org/1999/xlink" xlink:title="duplex trichobothria" id="ABBRID0E3PAG" xlink:type="simple">dx</abbrev></italic>), 36 or 37 in total; movable chelal finger with 20–22 macrodenticles (slightly smaller than teeth on fixed chelal finger), slightly retrorse and pointed, plus nine or ten vestigial, rounded and contiguous basal teeth, 30 or 31 in total (Fig. <xref ref-type="fig" rid="F13">13F</xref>). Chelal fingers slightly curved in dorsal view; microsetae (<italic><abbrev xmlns:xlink="http://www.w3.org/1999/xlink" xlink:title="microsetae (chemosensory setae)" id="ABBRID0EFQAG" xlink:type="simple">sc</abbrev></italic>) present on dorsum of chelal hand (Figs <xref ref-type="fig" rid="F12">12B</xref>, <xref ref-type="fig" rid="F13">13G</xref>). <bold><italic>Opisthosoma</italic></bold>: generally typical, pleural membrane finely granulated. Tergites and sternites undivided; setae uniseriate and acuminate. Tergal chaetotaxy I–XII: 2:2:2:2:4:4–5:4–5:5:5:4:T2T:0, tergites VIII and IX each with an unpaired median seta. Sternal chaetotaxy IV–XII: 11–12:7–8:7:7–8:7–8:7:7–8:0:2. Anterior genital operculum with 10 setae, posterior margin with 13–14 marginal setae, 23–24 in total (Fig. <xref ref-type="fig" rid="F12">12E</xref>). <bold><italic>Legs</italic></bold> (Fig. <xref ref-type="fig" rid="F13">13H, I</xref>): generally typical, long and slender. Fine granulation present on anterodorsal faces of femur IV and patella IV. Femur of leg I 1.88–1.97× longer than patella and with one lyrifissure at the base of femur; tarsus 2.72–2.73× longer than tibia. Femoropatella of leg IV 4.00× longer than deep; tibia 6.20–6.33× longer than deep; with basal tactile setae on both tarsal segments: basitarsus 3.50–3.71× longer than deep (TS = 0.29–0.35), telotarsus 14.60–15.20× longer than deep and 2.71–2.81× longer than basitarsus (TS = 0.36). Arolium slightly shorter than the claws, not divided; claws simple. <bold><italic>Dimensions of adult females</italic></bold> (length/breadth or, in the case of the legs, also for chela and hand, length/depth in mm): body length 1.85–2.04. Pedipalps: trochanter 0.20–0.24/0.16–0.17, femur 1.09–1.13/0.14, patella 0.38–0.40/0.15–0.17, chela 1.51–1.61/0.18–0.21, hand 0.65–0.69/0.18–0.21, movable chelal finger length 0.86–0.93. Chelicera 0.65–0.70/0.27–0.29, movable finger length 0.34–0.36. Carapace 0.56–0.58/0.58–0.60. Leg I: trochanter 0.16–0.18/0.15, femur 0.60–0.65/0.08, patella 0.32–0.33/0.07, tibia 0.25–0.26/0.05–0.06, tarsus 0.68–0.71/0.05. Leg IV: trochanter 0.25–0.26/0.15, femoropatella 0.84–0.92/0.21–0.23, tibia 0.57–0.62/0.09–0.10, basitarsus 0.26–0.28/0.07–0.08, telotarsus 0.73–0.76/0.05.</p><fig id="F11" position="float" orientation="portrait"><object-id xmlns:xlink="http://www.w3.org/1999/xlink" content-type="doi" xlink:type="simple">10.3897/zookeys.1153.99537.figure11</object-id><object-id xmlns:xlink="http://www.w3.org/1999/xlink" content-type="arpha" xlink:type="simple">8D017BE6-0863-57D6-9DCE-65D9B695DAC7</object-id><label>Figure 11.</label><caption><p><italic><tp:taxon-name><tp:taxon-name-part taxon-name-part-type="genus" reg="Lagynochthonius">Lagynochthonius</tp:taxon-name-part><tp:taxon-name-part taxon-name-part-type="species" reg="daidaiensis">daidaiensis</tp:taxon-name-part></tp:taxon-name></italic> sp. nov., holotype female, habitus (dorsal view). Scale bar: 0.50 mm.</p></caption><graphic xmlns:xlink="http://www.w3.org/1999/xlink" xlink:href="zookeys-1153-073_article-99537__-g011.jpg" position="float" orientation="portrait" xlink:type="simple" id="oo_825484.jpg"><uri content-type="original_file" xlink:type="simple">https://binary.pensoft.net/fig/825484</uri></graphic></fig><fig id="F12" position="float" orientation="portrait"><object-id xmlns:xlink="http://www.w3.org/1999/xlink" content-type="doi" xlink:type="simple">10.3897/zookeys.1153.99537.figure12</object-id><object-id xmlns:xlink="http://www.w3.org/1999/xlink" content-type="arpha" xlink:type="simple">31D2CFDA-6065-5E43-92F9-3ADA5574F1DE</object-id><label>Figure 12.</label><caption><p><italic><tp:taxon-name><tp:taxon-name-part taxon-name-part-type="genus" reg="Lagynochthonius">Lagynochthonius</tp:taxon-name-part><tp:taxon-name-part taxon-name-part-type="species" reg="daidaiensis">daidaiensis</tp:taxon-name-part></tp:taxon-name></italic> sp. nov., holotype female <bold>A</bold> left chela (lateral view) <bold>B</bold> left chela (dorsal view) <bold>C</bold> carapace (dorsal view) <bold>D</bold> left chelicera (dorsal view) <bold>E</bold> female genital area (ventral view) <bold>F</bold> left pedipalp (minus chela, dorsal view). Scale bars: 0.20 mm (<bold>A, B, F</bold>); 0.10 mm (<bold>C–E</bold>).</p></caption><graphic xmlns:xlink="http://www.w3.org/1999/xlink" xlink:href="zookeys-1153-073_article-99537__-g012.jpg" position="float" orientation="portrait" xlink:type="simple" id="oo_825485.jpg"><uri content-type="original_file" xlink:type="simple">https://binary.pensoft.net/fig/825485</uri></graphic></fig><fig id="F13" position="float" orientation="portrait"><object-id xmlns:xlink="http://www.w3.org/1999/xlink" content-type="doi" xlink:type="simple">10.3897/zookeys.1153.99537.figure13</object-id><object-id xmlns:xlink="http://www.w3.org/1999/xlink" content-type="arpha" xlink:type="simple">AEA05469-C9C9-5B38-95BB-2E3EA7F1D104</object-id><label>Figure 13.</label><caption><p><italic><tp:taxon-name><tp:taxon-name-part taxon-name-part-type="genus" reg="Lagynochthonius">Lagynochthonius</tp:taxon-name-part><tp:taxon-name-part taxon-name-part-type="species" reg="daidaiensis">daidaiensis</tp:taxon-name-part></tp:taxon-name></italic> sp. nov., holotype female <bold>A</bold> carapace (dorsal view) <bold>B</bold> left chelicera (dorsal view) with details of dentation <bold>C</bold> coxal spines on coxae II (ventral view) <bold>D</bold> rallum <bold>E</bold> left pedipalp (minus chela, dorsal view) <bold>F</bold> left chela (lateral view) with details of dentation and trichobothrial pattern <bold>G</bold> left chela (dorsal view) <bold>H</bold> leg I (lateral view) <bold>I</bold> leg IV (lateral view). Scale bars: 0.20 mm (<bold>A, B, E–I</bold>); 0.10 mm (<bold>C, D</bold>).</p></caption><graphic xmlns:xlink="http://www.w3.org/1999/xlink" xlink:href="zookeys-1153-073_article-99537__-g013.jpg" position="float" orientation="portrait" xlink:type="simple" id="oo_825486.jpg"><uri content-type="original_file" xlink:type="simple">https://binary.pensoft.net/fig/825486</uri></graphic></fig></tp:treatment-sec><tp:treatment-sec sec-type="remarks" id="SECID0EWUAG"><title>Remarks.</title><p><italic><tp:taxon-name><tp:taxon-name-part taxon-name-part-type="genus" reg="Lagynochthonius">Lagynochthonius</tp:taxon-name-part><tp:taxon-name-part taxon-name-part-type="species" reg="daidaiensis">daidaiensis</tp:taxon-name-part></tp:taxon-name></italic> sp. nov. is similar to <italic><tp:taxon-name><tp:taxon-name-part taxon-name-part-type="genus" reg="Lagynochthonius">L.</tp:taxon-name-part><tp:taxon-name-part taxon-name-part-type="species" reg="laoxueyanensis">laoxueyanensis</tp:taxon-name-part></tp:taxon-name></italic> Hou, Gao &amp; Zhang, 2022 (from Yunnan, China), but differs by the number of setae on tergites III–IV (2 vs. 4), a shorter chela (chela 7.67–8.39 vs. 6.88–7.22 (♀) × longer than deep, length 1.51–1.61 vs. 1.65–1.66 mm) and the number of coxal spines blades (11 or 12 vs. 9) (<xref ref-type="bibr" rid="B12">Hou et al. 2022a</xref>).</p><p><italic><tp:taxon-name><tp:taxon-name-part taxon-name-part-type="genus" reg="Lagynochthonius">Lagynochthonius</tp:taxon-name-part><tp:taxon-name-part taxon-name-part-type="species" reg="daidaiensis">daidaiensis</tp:taxon-name-part></tp:taxon-name></italic> sp. nov. can be easily distinguished from <italic><tp:taxon-name><tp:taxon-name-part taxon-name-part-type="genus" reg="Lagynochthonius">L.</tp:taxon-name-part><tp:taxon-name-part taxon-name-part-type="species" reg="fengi">fengi</tp:taxon-name-part></tp:taxon-name></italic> Hou, Gao &amp; Zhang, 2022, <italic><tp:taxon-name><tp:taxon-name-part taxon-name-part-type="genus" reg="Lagynochthonius">L.</tp:taxon-name-part><tp:taxon-name-part taxon-name-part-type="species" reg="retrorsus">retrorsus</tp:taxon-name-part></tp:taxon-name></italic> Hou, Gao &amp; Zhang, 2022, <italic><tp:taxon-name><tp:taxon-name-part taxon-name-part-type="genus" reg="Lagynochthonius">L.</tp:taxon-name-part><tp:taxon-name-part taxon-name-part-type="species" reg="serratus">serratus</tp:taxon-name-part></tp:taxon-name></italic> Hou, Gao &amp; Zhang, 2022, <italic><tp:taxon-name><tp:taxon-name-part taxon-name-part-type="genus" reg="Lagynochthonius">L.</tp:taxon-name-part><tp:taxon-name-part taxon-name-part-type="species" reg="spinulentus">spinulentus</tp:taxon-name-part></tp:taxon-name></italic> Hou, Gao &amp; Zhang, 2022, <italic><tp:taxon-name><tp:taxon-name-part taxon-name-part-type="genus" reg="Lagynochthonius">L.</tp:taxon-name-part><tp:taxon-name-part taxon-name-part-type="species" reg="xiaolinensis">xiaolinensis</tp:taxon-name-part></tp:taxon-name></italic> Hou, Gao &amp; Zhang, 2022 and <italic><tp:taxon-name><tp:taxon-name-part taxon-name-part-type="genus" reg="Lagynochthonius">L.</tp:taxon-name-part><tp:taxon-name-part taxon-name-part-type="species" reg="yaowangguensis">yaowangguensis</tp:taxon-name-part></tp:taxon-name></italic> Hou, Gao &amp; Zhang, 2022 by the absence of intercalary teeth on both chelal fingers; from <italic><tp:taxon-name><tp:taxon-name-part taxon-name-part-type="genus" reg="Lagynochthonius">L.</tp:taxon-name-part><tp:taxon-name-part taxon-name-part-type="species" reg="crassus">crassus</tp:taxon-name-part></tp:taxon-name></italic> Hou, Gao &amp; Zhang, 2022 by lacking a pair of anterior eyespots; from <italic><tp:taxon-name><tp:taxon-name-part taxon-name-part-type="genus" reg="Lagynochthonius">L.</tp:taxon-name-part><tp:taxon-name-part taxon-name-part-type="species" reg="magnidentatus">magnidentatus</tp:taxon-name-part></tp:taxon-name></italic> Hou, Gao &amp; Zhang, 2022 and <italic><tp:taxon-name><tp:taxon-name-part taxon-name-part-type="genus" reg="Lagynochthonius">L.</tp:taxon-name-part><tp:taxon-name-part taxon-name-part-type="species" reg="xinjiaoensis">xinjiaoensis</tp:taxon-name-part></tp:taxon-name></italic> Hou, Gao &amp; Zhang, 2022 by the presence of two carapaceal antero-median setae; from <italic><tp:taxon-name><tp:taxon-name-part taxon-name-part-type="genus" reg="Lagynochthonius">L.</tp:taxon-name-part><tp:taxon-name-part taxon-name-part-type="species" reg="bailongtanensis">bailongtanensis</tp:taxon-name-part></tp:taxon-name></italic> Li, Liu &amp; Shi, 2019, <italic><tp:taxon-name><tp:taxon-name-part taxon-name-part-type="genus" reg="Lagynochthonius">L.</tp:taxon-name-part><tp:taxon-name-part taxon-name-part-type="species" reg="minimus">minimus</tp:taxon-name-part></tp:taxon-name></italic> Hou, Gao &amp; Zhang, 2022 and <italic><tp:taxon-name><tp:taxon-name-part taxon-name-part-type="genus" reg="Lagynochthonius">L.</tp:taxon-name-part><tp:taxon-name-part taxon-name-part-type="species" reg="xibaiensis">xibaiensis</tp:taxon-name-part></tp:taxon-name></italic> Hou, Gao &amp; Zhang, 2022 by the number of setae on tergites I–II (2 vs. 3–4) (<xref ref-type="bibr" rid="B19">Li et al. 2019</xref>; <xref ref-type="bibr" rid="B13">Hou et al. 2022b</xref>).</p></tp:treatment-sec><tp:treatment-sec sec-type="distribution" id="SECID0EP1AG"><title>Distribution.</title><p>Known only from the type locality.</p></tp:treatment-sec><tp:treatment-sec><!--Section generated to contain objects referenced in tp:taxon-treatment.--><fig id="F1" position="float" orientation="portrait"><object-id xmlns:xlink="http://www.w3.org/1999/xlink" content-type="doi" xlink:type="simple">10.3897/zookeys.1153.99537.figure1</object-id><object-id xmlns:xlink="http://www.w3.org/1999/xlink" content-type="arpha" xlink:type="simple">174290DF-B5B9-5EF8-A615-B665D52CE46E</object-id><label>Figure 1.</label><caption><p>Study area, general cave locations, and type locality for each species, Yunnan Province, China. Each color represents an administrative region (green: Yunnan Province; red: Fuyuan County) <bold>A</bold> Daidai Cave (<italic><tp:taxon-name><tp:taxon-name-part taxon-name-part-type="genus" reg="Lagynochthonius">Lagynochthonius</tp:taxon-name-part><tp:taxon-name-part taxon-name-part-type="species" reg="daidaiensis">daidaiensis</tp:taxon-name-part></tp:taxon-name></italic> sp. nov.) <bold>B</bold> Xianren Cave (<italic><tp:taxon-name><tp:taxon-name-part taxon-name-part-type="genus" reg="Tyrannochthonius">Tyrannochthonius</tp:taxon-name-part><tp:taxon-name-part taxon-name-part-type="species" reg="capito">capito</tp:taxon-name-part></tp:taxon-name></italic> sp. nov.) <bold>C, D</bold> unnamed cave and Dongtianfu Cave (<italic><tp:taxon-name><tp:taxon-name-part taxon-name-part-type="genus" reg="Tyrannochthonius">T.</tp:taxon-name-part><tp:taxon-name-part taxon-name-part-type="species" reg="calvatus">calvatus</tp:taxon-name-part></tp:taxon-name></italic> sp. nov.).</p></caption><graphic xmlns:xlink="http://www.w3.org/1999/xlink" xlink:href="zookeys-1153-073_article-99537__-g001.jpg" position="float" orientation="portrait" xlink:type="simple" id="oo_825474.jpg"><uri content-type="original_file" xlink:type="simple">https://binary.pensoft.net/fig/825474</uri></graphic></fig></tp:treatment-sec><ref-list><ref id="B12"><mixed-citation xmlns:xlink="http://www.w3.org/1999/xlink" xlink:type="simple"><person-group><name name-style="western"><surname>Hou</surname><given-names>YM</given-names></name><name name-style="western"><surname>Gao</surname><given-names>ZZ</given-names></name><name name-style="western"><surname>Zhang</surname><given-names>F</given-names></name></person-group> (<year>2022a</year>) <article-title>Two new species of cave-adapted pseudoscorpions (<tp:taxon-name><tp:taxon-name-part taxon-name-part-type="order">Pseudoscorpiones</tp:taxon-name-part></tp:taxon-name>, <tp:taxon-name><tp:taxon-name-part taxon-name-part-type="family">Chthoniidae</tp:taxon-name-part></tp:taxon-name>) from Yunnan, China.</article-title><source>ZooKeys</source><volume>1097</volume>: <fpage>65</fpage>–<lpage>83</lpage>. <ext-link xlink:href="10.3897/zookeys.1097.82527" ext-link-type="doi" xlink:type="simple">https://doi.org/10.3897/zookeys.1097.82527</ext-link></mixed-citation></ref><ref id="B19"><mixed-citation xmlns:xlink="http://www.w3.org/1999/xlink" xlink:type="simple"><person-group><name name-style="western"><surname>Li</surname><given-names>YC</given-names></name><name name-style="western"><surname>Liu</surname><given-names>H</given-names></name><name name-style="western"><surname>Shi</surname><given-names>AM</given-names></name></person-group> (<year>2019</year>) <article-title>A new cave-dwelling species of <italic><tp:taxon-name><tp:taxon-name-part taxon-name-part-type="genus">Lagynochthonius</tp:taxon-name-part></tp:taxon-name></italic> (<tp:taxon-name><tp:taxon-name-part taxon-name-part-type="class">Arachnida</tp:taxon-name-part></tp:taxon-name>: <tp:taxon-name><tp:taxon-name-part taxon-name-part-type="order">Pseudoscorpiones</tp:taxon-name-part></tp:taxon-name>: <tp:taxon-name><tp:taxon-name-part taxon-name-part-type="family">Chthoniidae</tp:taxon-name-part></tp:taxon-name>) from Yunnan Province, China.</article-title><source>Zootaxa</source><volume>4571</volume>(<issue>1</issue>): <fpage>28</fpage>–<lpage>34</lpage>. <ext-link xlink:href="10.11646/zootaxa.4571.1.2" ext-link-type="doi" xlink:type="simple">https://doi.org/10.11646/zootaxa.4571.1.2</ext-link></mixed-citation></ref><ref id="B13"><mixed-citation xmlns:xlink="http://www.w3.org/1999/xlink" xlink:type="simple"><person-group><name name-style="western"><surname>Hou</surname><given-names>YM</given-names></name><name name-style="western"><surname>Gao</surname><given-names>ZZ</given-names></name><name name-style="western"><surname>Zhang</surname><given-names>F</given-names></name></person-group> (<year>2022b</year>) <article-title>Diversity of cave-dwelling pseudoscorpions from eastern Yunnan in China, with the description of eleven new species of the genus <italic><tp:taxon-name><tp:taxon-name-part taxon-name-part-type="genus">Lagynochthonius</tp:taxon-name-part></tp:taxon-name></italic> (<tp:taxon-name><tp:taxon-name-part taxon-name-part-type="order">Pseudoscorpiones</tp:taxon-name-part></tp:taxon-name>, <tp:taxon-name><tp:taxon-name-part taxon-name-part-type="family">Chthoniidae</tp:taxon-name-part></tp:taxon-name>).</article-title><source>Zootaxa</source><volume>5198</volume>(<issue>1</issue>): <fpage>001</fpage>–<lpage>065</lpage>. <ext-link xlink:href="10.11646/zootaxa.5198.1.1" ext-link-type="doi" xlink:type="simple">https://doi.org/10.11646/zootaxa.5198.1.1</ext-link></mixed-citation></ref></ref-list></tp:taxon-treatment>
